# Supplementary material for: The Polycyclic Aromatic Hydrocarbon (PAH) degradation activities and genome analysis of a novel strain Stenotrophomonas sp. Pemsol isolated from Mexico
Source: PeerJ. 2020 Jan 6;8:e8102. doi: 10.7717/peerj.8102 (PMC6951288; doi:10.7717/peerj.8102)
Supplement: Supplemental Information 2 — EACH TABLE represents Stenotrophomonas species’ growth in different PAH [file peerj-08-8102-s002.xlsx]

## Sheet: Sheet1
Days (day)	Growth in of Stenotrophomonas sp. Pemsol in in Bushness Hass with PAH mix (cfu/ml)	Stenotrophomonas pemsol growth in BH without PAH Mix	Bushnell Hass with PAH mix
0	12000000	149000000	0
3	29600000	50480000	0
6	315000000	35680000	0
9	180000000	36160000	0
12	104000000	43760000	0
14	111000000	62640000	0
16	248000000	51840000	0
20	100000000	41040000	0
Isolates	% emulsion stability after 2hours	% emulsion stability after 24hours	% emulsion stability after 48 hours
ASS1 cell	65.21	65.21	47.8
ASS2 cell	75.02	71.3	63.76
SVIA1 cell	78.23	78.23	70.59
SVIA2 cell	86.4	84.54	84.54
ASS1 cell free	75.14	75.14	74.68
ASS 2 cell free	81.35	81.35	75.44
SVIA1 cell free	75.41	75.41	71.3
SVIA2 cell free	74.68	74.68	74.68
