# Supplementary material for: The Polycyclic Aromatic Hydrocarbon (PAH) degradation activities and genome analysis of a novel strain Stenotrophomonas sp. Pemsol isolated from Mexico
Source: PeerJ. 2020 Jan 6;8:e8102. doi: 10.7717/peerj.8102 (PMC6951288; doi:10.7717/peerj.8102)
Supplement: Supplemental Information 3 — COGs category comparison betwen Pemsol and selected member of other Stenotrophomonas species. [file peerj-08-8102-s003.xlsx]

## Sheet: peerj-35545-json_gene126052_25-
Feature	Description	Mean Stenopemsol(n=1)	Mean hydrocarbon_degrading_bacteria_for_pemsol(n=4)	StdErr Stenopemsol(n=1)	StdErr hydrocarbon_degrading_bacteria_for_pemsol(n=4)	FishersTest Pval	FishersTest adjPval
N	Cell motility	3.74556	1.85012	NA	0.432171	3.8e-08	9.12e-07
T	Signal transduction mechanisms	6.52244	4.47219	NA	0.372332	8.3163e-06	9.97958e-05
W	Extracellular structures	1.77591	0.929219	NA	0.110006	7.19503e-05	0.000575602
E	Amino acid transport and metabolism	6.78076	8.26072	NA	0.638772	0.00213664	0.0128198
I	Lipid transport and metabolism	4.29448	5.92741	NA	0.884332	0.00548358	0.0219343
V	Defense mechanisms	3.19664	2.34084	NA	0.196668	0.00497585	0.0219343
G	Carbohydrate transport and metabolism	4.55279	5.0761	NA	1.73765	0.00817749	0.0280371
S	Function unknown	6.42557	5.41437	NA	0.202855	0.0284643	0.0853928
H	Coenzyme transport and metabolism	4.81111	5.87955	NA	0.250955	0.0411329	0.109688
F	Nucleotide transport and metabolism	2.32483	2.87754	NA	0.193125	0.150567	0.350701
J	Translation, ribosomal structure and biogenesis	6.81304	7.87292	NA	0.715341	0.160738	0.350701
X	Mobilome: prophages, transposons	0.419761	0.64984	NA	0.208277	0.22773	0.455459
P	Inorganic ion transport and metabolism	5.61834	6.24846	NA	0.228171	0.261446	0.48267
O	Posttranslational modification, protein turnover, chaperones	4.71424	4.38275	NA	0.269539	0.339644	0.582246
B	Chromatin structure and dynamics	0.0322893	0.0106746	NA	0.0106746	0.385355	0.616568
C	Energy production and conversion	6.00581	6.52628	NA	0.29694	0.443076	0.644823
K	Transcription	7.39425	6.80212	NA	0.658307	0.56422	0.644823
M	Cell wall/membrane/envelope biogenesis	6.74847	6.35527	NA	0.240487	0.461151	0.644823
Q	Secondary metabolites biosynthesis, transport and catabolism	2.58314	2.43124	NA	0.238768	0.553401	0.644823
U	Intracellular trafficking, secretion, and vesicular transport	2.4217	2.20401	NA	0.10618	0.541163	0.644823
Z	Cytoskeleton	0.0322893	0.0169989	NA	0.0104374	0.518136	0.644823
L	Replication, recombination and repair	3.26122	3.56536	NA	0.330192	0.611178	0.66674
D	Cell cycle control, cell division, chromosome partitioning	1.06555	1.18113	NA	0.0958272	0.773916	0.807564
R	General function prediction only	8.42751	8.68744	NA	0.446679	0.83413	0.83413
A	RNA processing and modification	0.0322893	0.0374415	NA	0.00443008	1	1
